# Supplementary material for: Phloem small RNAs, nutrient stress responses, and systemic mobility
Source: BMC Plant Biol. 2010 Apr 13;10:64. doi: 10.1186/1471-2229-10-64 (PMC2923538; doi:10.1186/1471-2229-10-64)
Supplement: Additional file 5 — Sequences of the unknown phloem sap sRNAs represented on the microarrays. Phloem sap small RNA sequences of Brassica napus (Bn_PsRNAs) that were contained on the sRNA microarray (sequences were derived from high-throughput sequencing of B. napus phloem sap published in [1]). [file 1471-2229-10-64-S5.XLS]

## Sheet: Sheet1
	Phloem sap small RNA sequences of Brassica napus (Bn_PsRNAs) that were contained on the sRNA microarray (sequences were derived from high-throughput sequencing of B. napus phloem sap published in [1]).
	Small RNA	small RNA sequence 5'-3'	length (nt)	NCBI Acc. No.		Small RNA	small RNA sequence 5'-3'	length (nt)	NCBI Acc. No.
	Bn_PsRNA_01	UGAACAAGGUUUCCCAGAUGC	21	GU177747		Bn_PsRNA_44	AACUGAGGAUGGAAAGAAAU	20	GU177742
	Bn_PsRNA_02	UUGAAAAACAGAGACAAUAAAGGC	24	GU177771		Bn_PsRNA_45	ACAAAACAAAUAUGACAUGACAAC	24	GU177797
	Bn_PsRNA_03	CCAUGGGAAUCGAACUAGGGGUGC	24	GU177772		Bn_PsRNA_46	AAGGAUUACAAGAUAAAGAUAAAU	24	GU177798
	Bn_PsRNA_04	AAUAGGGAGGGCAAGGAGUGC	21	GU177748		Bn_PsRNA_47	ACCAGUUCUGAGGGAUAUCAAAGC	24	GU177799
	Bn_PsRNA_05	AAUAUAUAGUGGAGGUUCCAAGGG	24	GU177773		Bn_PsRNA_48	CUUUUCAUUGGUUGUUCUAUUCCG	24	GU177800
	Bn_PsRNA_06	AGAGAAAGACCCAGUCCAAAAUUC	24	GU177774		Bn_PsRNA_49	AAUUUUUAGAAGGAUAUCCGACAC	24	GU177801
	Bn_PsRNA_07	UGAAACAUAGAGGGAGAUAGAAGG	24	GU17777		Bn_PsRNA_50	UCCGCCGGAUAUUACAAUUA	20	GU177743
	Bn_PsRNA_08	UGCAUCAAACUUAGGAUUCCC	21	GU177749		Bn_PsRNA_51	ACAAUUUUUAGGAGGAUAUCCGAC	24	GU177802
	Bn_PsRNA_09	UGAAAUGGGGAAGAGAGAGGG	21	GU177750		Bn_PsRNA_52	UGGAGGUACAGCCCACGGAUA	21	GU177759
	Bn_PsRNA_10	CAGAGAUAGAGGAAUUGUAAU	21	GU177751		Bn_PsRNA_53	AUUAUGGAGUGGGGAUGAAGA	21	GU177760
	Bn_PsRNA_11	AGCACCGAGGAAAAAUGGAUG	21	GU177752		Bn_PsRNA_54	AUUUAACUGUGGAAACAAUAC	21	GU177761
	Bn_PsRNA_12	UUGAGGGUUUCAAUGAGAUGGA	22	GU177767		Bn_PsRNA_55	AGGGGUUCCCCACUUACGUGGAUC	24	GU177803
	Bn_PsRNA_13	AUGACAGGCUCAGAGACGUCAUGG	24	GU177776		Bn_PsRNA_56	AUAGAGUGAGAUAUGAAAUUGGGU	24	GU177804
	Bn_PsRNA_14	UCGGAGACUUUAAUGAAAGGUU	22	GU177768		Bn_PsRNA_57	AUUAAAUGGAGAGAGCCCAAAAGC	24	GU177805
	Bn_PsRNA_15	AGUGGAAUCCGAGUCUUAAGC	21	GU177753		Bn_PsRNA_58	AAGAACCCCAUCCUAAAAAUCUCC	24	GU177806
	Bn_PsRNA_16	AAGCAAUCAAAGUACAAUUAC	21	GU177754		Bn_PsRNA_59	AGAGGAAUACAUUGGAGCAUAUCU	24	GU177807
	Bn_PsRNA_17	CGAGGUCCGGCUUAACAUCGUUAA	24	GU177777		Bn_PsRNA_60	CAAAUCCGGAGGUUUUCCCA	20	GU177744
	Bn_PsRNA_18	ACGAAAACCCGUUAAAUUGAA	21	GU177755		Bn_PsRNA_61	AGGAAACCCAAAGUAAAUCCAUGC	24	GU177808
	Bn_PsRNA_19	AAAAAGAAACAUCAUACUUAGGCC	24	GU177778		Bn_PsRNA_62	AAGAAAACUCAUUAAAUAUGC	21	GU177762
	Bn_PsRNA_20	GUAGGGUGAGAAUGAAUAUGGAGC	24	GU177779		Bn_PsRNA_63	AGAGAGAACCAAAAUUAGUUGAUG	24	GU177809
	Bn_PsRNA_21	UGAACUGGAUCCCAAGGCACCUGG	24	GU177780		Bn_PsRNA_64	AAGGAUCCCCAGGCGUGGCCAAGC	24	GU177810
	Bn_PsRNA_22	UUAUGGGAGGAGUUUACACAGAAU	24	GU177781		Bn_PsRNA_65	GGAGGACAUUCAAAAAACACAUGG	24	GU177811
	Bn_PsRNA_23	UCGAGGGGGUCCCGUUGAAC	20	GU177740		Bn_PsRNA_66	UAAAAUGGAGGAACCCGACAGC	22	GU177770
	Bn_PsRNA_24	UGAUGUUGAGGAUGAUGGUGC	21	GU177756		Bn_PsRNA_67	CAUGGAGUUCACUAAUGCAGAUGC	24	GU177812
	Bn_PsRNA_25	AGAGGAGUCACAAAAUAUAUAG	22	GU177769		Bn_PsRNA_68	GGGGGAGUUCACACAGAAAU	20	GU177745
	Bn_PsRNA_26	AAGAGGGAUGGUUACAAGAUAAAC	24	GU17778		Bn_PsRNA_69	AAGUUGGAAUUGCCGAGGAAUGGG	24	GU177813
	Bn_PsRNA_27	AGAAAAGAUGGAGGAACCACAAGC	24	GU177783		Bn_PsRNA_70	CCAGGGAACGGUGAGGAAUAAUGC	24	GU177814
	Bn_PsRNA_28	AGUAAUGUUGAGGAAUGAUGGUUC	24	GU177784		Bn_PsRNA_71	AAGGAUCCCAACUUCGGACUCACC	24	GU177815
	Bn_PsRNA_29	AUUUCAGCAUCGUCAGGAAGAGGU	24	GU177785		Bn_PsRNA_72	AGGAAACCAAAAGUAAAACCAUGC	24	GU177816
	Bn_PsRNA_30	AUCAAACUAGAGAGGAAUUAGAGA	24	GU177786		Bn_PsRNA_73	GGAUAUAAGCCAUGGAGAGGGUGU	24	GU177817
	Bn_PsRNA_31	CGGAAACCCAAGCAUUGUAAAUAG	24	GU177787		Bn_PsRNA_74	AUAUAGUGUGACCAAUCAAAU	21	GU177763
	Bn_PsRNA_32	UUUAAUUAUAGAUCUGGAUACAAG	24	GU177788		Bn_PsRNA_75	AAUUGAGGAACAUUUGAAAAGAUG	24	GU177818
	Bn_PsRNA_33	AGGAAUUGAGAUCAUGUUUGGUAC	24	GU177789		Bn_PsRNA_76	AAAAUGUUCCUCAAUUAAUAUAUA	24	GU177819
	Bn_PsRNA_34	UUUUGGGGAUAAGAUUUCAAAUUU	24	GU177790		Bn_PsRNA_77	AAGGAAAGAAAAUAUCAUAUCAUA	24	GU177820
	Bn_PsRNA_35	AUGAGGUUUUGGGAAUAAGAU	21	GU177757		Bn_PsRNA_78	AUAGAGCAAAAUAUAGAGGAAUGC	24	GU177821
	Bn_PsRNA_36	AUUCCGAGGAUAUAUUAUAGC	21	GU177758		Bn_PsRNA_79	CAGAUAAAGAUAAUAAAAAU	20	GU177746
	Bn_PsRNA_37	AAAAUGAAAUCCUCGGAAUA	20	GU177741		Bn_PsRNA_80	UCAGGAAGAAACAUUCGAGUC	21	GU177764
	Bn_PsRNA_38	AGUCCUUUAAAGAACCAAACUAGA	24	GU177791		Bn_PsRNA_81	GAACUUUGAGGGAAUUGCCAAAAG	24	GU177822
	Bn_PsRNA_39	AAGGAAUUCAGGGUUUCCCCAAAG	24	GU177792		Bn_PsRNA_82	CGAGGAGGAGCACUGACCUGG	21	GU177765
	Bn_PsRNA_40	UUCCAACUAAAACACGGAAGGAAU	24	GU177793		Bn_PsRNA_83	ACAGGUGGUGGAACAAAUAUGAGU	24	GU177823
	Bn_PsRNA_41	AGCAGGAAUGAAAAGGAAUGGAUG	24	GU177794		Bn_PsRNA_84	UAAAACAAAAAAUAUACCAAA	21	GU177766
	Bn_PsRNA_42	AUAUUGCGAGGGAUUUCCGACGGA	24	GU177795		bna-miR2111a	UAAUCUGCAUCCUGAGGUUUA	21	FN391953
	Bn_PsRNA_43	AACUAAAAUGACUAAAAUAGCAUC	24	GU177796
