# Supplementary material for: Phloem small RNAs, nutrient stress responses, and systemic mobility
Source: BMC Plant Biol. 2010 Apr 13;10:64. doi: 10.1186/1471-2229-10-64 (PMC2923538; doi:10.1186/1471-2229-10-64)
Supplement: Additional file 6 — List of oligonucleotides used. Oligonucleotide sequences used for the detection of nutrient stress-specific miRNAs by RNA gel blots or by semi-quantitative RT-PCR, for the analysis of miR395 target genes, and for transcript detection of nutrient-responsive genes by semi-quantitative RT-PCR. [file 1471-2229-10-64-S6.XLS]

## Sheet: Tabelle1
Oligonucleotide sequences for the mRNA detection of nutrient stress-specific genes by PCR
Gene	Accession	Organism		Oligonucleotide sequence (5'-3')
Ferritin LSC30	BNU68217	B.napus	left	GCATCCAAGGCACTCTCTTC
			right	CTGGAACACCACTCCTGTCA
Iron-regulated transporter 1 (IRT1)	At4g19690	A.thaliana	left	CGTGCGTCAACAAAGCTAAA
			right	TAAAACCGGTTCCAAGGATG
Cu-Zn superoxide dismutase	AY970822	B.napus	left	TGCTAATCGTCATGCTGGAG
			right	CTCCCTTTCCAAGGTCATCA
Copper transporter 1 (COPT1)	At5G59030	A.thaliana	left	TGGCTTGCTCATTCCTCTCT
			right	CGAACAACATGAAACCAACG
High affinity sulfate transporter 2 (st2)	AJ311388	B.napus	left	ATATCTTGGGCAAGGGATTC
			right	TGGATCCAACAACGTTCATAA
High affinity sulfate transporter 1 (st1)	AJ416460	B.napus	left	CATCCGTTCGTCACAAAGTG
			right	GATTGGGAAGACAGCTTGGA
Oligonucleotide sequences for the detection of miRNA target genes by PCR
Gene	Accession	Organism		Oligonucleotide sequence (5'-3')
ATP sulfurylase 1 (APS1)	At3g22890	A.thaliana	left	TATGCATTACGCTGGTCCAA
			right	GTCCTGGTGCCATGCTTAGT
ATP sulfurylase 4 (APS4)	At5g43780	A.thaliana	left	TATACGCTGGCCCAACTGAG
			right	AAGCACTTTCTTCCCGTGAT
AST68 sulfate transporter 2.1	At5g10180	A.thaliana	left	TCCAGAAACAGATCCCTTGG
			right	TCCAATTACAATGGCTGCAC
control		A.thaliana	left	GCTGCTATCGATCTGTTCTTTG
Ubiquitin-conjugating enzyme 10 (UBQ10)	At5g53300		right	CTTCGTGCAGTGGACTCGTA
control		B.napus	left	GTTGATCTTCACCGCCACTT
Oligouridylate binding protein 1B (UBP1B)	At1g17370		right	CATTTGCCTGCCACTAAGGT
Oligonucleotide sequences for the detection of mature miRNAs by PCR
miRNA	Accession	Organism		Oligonucleotide sequence (5'-3')
ath-miR158b	MIMAT0001014*	A.thaliana		CCCCAAATGTAGACAAAGCA
	MI0001084**
ath-miR398a	MIMAT0000948*	A.thaliana		TGTGTTCTCAGGTCACCCCTT
	MI0001017**
ath-miR408	MI0001080*	A.thaliana		ATGCACTGCCTCTTCCCTGGC
	MIMAT0001011**
bna-miR399	MIMAT0004449	B.napus		TGCCAAAGGAGATTTGCCCGG
	MI0005774**
bna-miR2111a	MIMAT0011782*	B.napus		TAATCTGCATCCTGAGGTTTA
	MI0011288**
Reverse primer				GCGAGCACAGAATTAATACGAC
Poly(T) adapter	5′-GCGAGCACAGAATTAATACGACTCACTATAGG(T)12VN-3′
				V=A,G,C; N=A,T,G,C
Oligonucleotide sequences for the detection of mature miRNAs by RNA gel blot analysis
miRNA	Accession	Organism		Oligonucleotide sequence (5'-3')
ath-miR171b	MIMAT0000920*	A.thaliana		CGTGATATTGGCACGGCTCAA
	MI0000989**
ath-miR395a	MIMAT0000939*	A.thaliana		GAGTTCCCCCAAACACTTCAG
	MI0001007**
ath-miR399b	MIMAT0000952*	A.thaliana		CAGGGCAACTCTCCTTTGGCA
	MI0001021**
The accession numbers of mature miRNA(*) and the miRNA precursor(**) and their sequences are annotated in the miRNA registry database
http://microrna.sanger.ac.uk/.
